# Supplementary material for: Reactivity of [Pt(PtBu3)2] with Zinc(I/II) Compounds: Bimetallic Adducts, Zn–Zn Bond Cleavage, and Cooperative Reactivity
Source: Organometallics. 2021 Apr 13;40(8):1113–9. doi: 10.1021/acs.organomet.1c00088 (PMC8479860; doi:10.1021/acs.organomet.1c00088)
Supplement: Supplementary file 2 — om1c00088_si_002.xyz [file om1c00088_si_002.xyz]

13
Pt(ZnH)6: E= -10801.157494
Pt      -0.001622000      0.026452000      0.000517000
Zn      -2.022244000     -1.050049000      0.928023000
Zn      -1.964782000      1.270946000     -0.845945000
Zn      -0.165474000     -2.228215000     -0.986885000
Zn       2.133268000      0.925467000     -0.865259000
Zn       1.823368000     -1.337956000      0.951025000
Zn       0.199943000      2.353243000      0.817876000
H       -3.097159000     -1.619319000      1.891837000
H       -0.251693000     -3.400522000     -1.999304000
H       -3.034900000      1.955402000     -1.738890000
H        3.290071000      1.417065000     -1.776491000
H        0.310103000      3.636646000      1.685162000
H        2.787691000     -2.055579000      1.932305000
17
Pt(ZnH)8 (D4d): E= -14361.742681
Pt       0.000000000      0.000000000      0.000000000
Zn       0.000000000      2.062285000      1.433081000
Zn       1.458256000     -1.458256000     -1.433081000
Zn      -2.062285000      0.000000000      1.433081000
Zn      -1.458256000     -1.458256000     -1.433081000
Zn       0.000000000     -2.062285000      1.433081000
Zn      -1.458256000      1.458256000     -1.433081000
Zn       2.062285000      0.000000000      1.433081000
Zn       1.458256000      1.458256000     -1.433081000
H       -3.345045000      0.000000000      2.300941000
H       -2.365304000      2.365304000     -2.300941000
H        0.000000000      3.345045000      2.300941000
H        2.365304000      2.365304000     -2.300941000
H        3.345045000      0.000000000      2.300941000
H        2.365304000     -2.365304000     -2.300941000
H        0.000000000     -3.345045000      2.300941000
H       -2.365304000     -2.365304000     -2.300941000
